# Supplementary material for: A comparison of computationally predicted functional metagenomes and microarray analysis for microbial P cycle genes in a unique basalt-soil forest
Source: F1000Res. 2018 Feb 12;7:179. [Version 1] doi: 10.12688/f1000research.13841.1 (PMC6051228; doi:10.12688/f1000research.13841.1)
Supplement: Supplementary file 2 [file f1000research-7-15044-s0001.tgz]

Archive with 1 entries (1 files):
- 489a9fce-c24d-4f28-a684-fc8ea7feef41.pdf
